# Supplementary material for: Publication delays and associated factors in ophthalmology journals
Source: PeerJ. 2022 Nov 3;10:e14331. doi: 10.7717/peerj.14331 (PMC9637357; doi:10.7717/peerj.14331)
Supplement: Supplemental Information 3 — The peer review and publication delays of ophthalmology journals. [file peerj-10-14331-s003.xlsx]

## Sheet: Acta Ophthalmol
name	issue_time	submited	Accepted	First published (online)	Time between S and A	Time between A and P	Time between S and P	print time	APP	revised	Time between S and R
Acta Ophthalmol	2020-02-01	2019-02-12	2019-04-10	2019-06-04	57	55	112	2020-02-24	320
Acta Ophthalmol	2020-03-01	2018-10-04	2019-06-09	2019-07-08	248	29	277	2020-03-05	270
Acta Ophthalmol	2020-05-01	2019-06-14	2019-09-06	2019-10-03	84	27	111	2020-04-27	234
Acta Ophthalmol	2020-06-01	2019-08-18	2019-10-31	2019-11-26	74	26	100	2020-05-15	197
Acta Ophthalmol	2020-08-01	2019-10-16	2019-12-01	2019-12-29	46	28	74	2020-07-16	228
Acta Ophthalmol	2020-09-01	2019-12-19	2020-02-21	2020-03-16	64	24	88	2020-08-20	181	2020-02-23	66
Acta Ophthalmol	2020-11-01	2019-11-15	2020-03-01	2020-04-09	107	39	146	2020-10-19	232	2020-02-28	105
Acta Ophthalmol	2020-12-01	2019-03-18	2019-05-30	2019-07-01	73	32	105	2020-12-12	562
Acta Ophthalmol	2020-02-01	2018-12-02	2019-05-28	2019-06-18	177	21	198	2020-02-24	272
Acta Ophthalmol	2020-05-01	2018-11-12	2019-09-06	2019-10-03	298	27	325	2020-04-27	234	2020-06-28	594
Acta Ophthalmol	2020-08-01	2019-01-23	2019-12-01	2019-12-29	312	28	340	2020-07-16	228
Acta Ophthalmol	2020-11-01	2019-12-17	2020-02-23	2020-03-19	68	25	93	2020-08-20	179	2020-04-08	113

## Sheet: Arq Bras Ofthalmol
name	issue_time	submited	Accepted	First published (online)	Time between S and A	Time between A and P	Time between S and P	print time	APP	revised	Time between S and R
Arq Bras Ofthalmol	2020/2	2018-11-26	2019-03-12	2019-10-28	106	230	336	2020-02-15	340
Arq Bras Ofthalmol	2020/4	2017-05-15	2019-05-28	2020-03-09	743	286	1029	2020-04-15	323
Arq Bras Ofthalmol	2020/6	2019-03-29	2019-05-21	2020-02-10	53	265	318	2020-06-15	391
Arq Bras Ofthalmol	2020/8	2019-05-07	2019-07-02	2020-07-29	56	393	449	2020-08-15	410
Arq Bras Ofthalmol	2020/10	2019-02-18	2019-08-15	2020-10-08	178	420	598	2020-10-15	427
Arq Bras Ofthalmol	2020/12	2019-05-23	2019-11-01	2021-01-15	162	441	603	2020-12-15	410
Arq Bras Ofthalmol	2020/2	2018-05-24	2019-02-28	2019-09-12	280	280	476	2020-02-15	352
Arq Bras Ofthalmol	2020/4	2018-04-13	2019-04-09	2019-11-25	361	230	591	2020-04-15	372
Arq Bras Ofthalmol	2020/6	2019-01-28	2019-05-21	2020-02-10	113	265	378	2020-06-15	391
Arq Bras Ofthalmol	2020/8	2018-05-21	2019-08-06	2020-07-29	442	358	800	2020-08-15	375
Arq Bras Ofthalmol	2020/10	2018-08-27	2019-08-20	2020-10-08	358	415	773	2020-10-15	422
Arq Bras Ofthalmol	2020/12	2019-04-26	2019-11-01	2021-01-15	189	441	630	2020-12-15	410

## Sheet: Am J Ophthalmol
name	issue_time	submited	Accepted	First published (online)	Time between S and A	Time between A and P	Time between S and P	print time	APP	revised	Time between S and R
Am J Ophthalmol	2020-01-01		2019-09-18	2019-09-25		7		2020-01-15	119
Am J Ophthalmol	2020-02-01		2019-11-04	2019-11-12		8		2020-02-15	103
Am J Ophthalmol	2020-03-01		2019-10-10	2019-10-21		11		2020-03-15	157
Am J Ophthalmol	2020-04-01		2019-11-14	2019-11-23		9		2020-04-15	153
Am J Ophthalmol	2020-05-01		2019-12-20	2020-01-09		20		2020-05-15	147
Am J Ophthalmol	2020-06-01		2019-11-09	2019-11-20		11		2020-06-15	219
Am J Ophthalmol	2020-07-01		2020-02-24	2020-04-28		64		2020-07-15	142
Am J Ophthalmol	2020-08-01		2020-01-30	2020-02-15		16		2020-08-15	198
Am J Ophthalmol	2020-09-01		2020-04-24	2020-04-30		6		2020-09-15	144
Am J Ophthalmol	2020-10-01		2020-05-01	2020-05-11		10		2020-10-15	167
Am J Ophthalmol	2020-11-01		2020-07-27	2020-08-07		11		2020-11-15	111
Am J Ophthalmol	2020-12-01		2020-07-21	2020-07-29		8		2020-12-15	147

## Sheet: Brit J Ophthalmol
name	issue_time	submited	Accepted	First published (online)	Time between S and A	Time between A and P	Time between S and P	print time	APP	revised	Time between S and R
Brit J Ophthalmol	2020-01-01	2019-03-07	2019-06-27	2019-07-09	112	12	124	2019-12-12	168	2019-05-29	83
Brit J Ophthalmol	2020-02-01	2019-02-21	2019-04-02	2019-05-22	40	50	90	2020-01-22	295	2019-03-19	26
Brit J Ophthalmol	2020-03-01	2019-02-28	2019-06-27	2019-07-18	119	21	140	2020-02-21	239	2019-04-24	55
Brit J Ophthalmol	2020-04-01	2019-02-26	2019-07-12	2019-07-29	136	17	153	2020-03-24	256	2019-07-07	131
Brit J Ophthalmol	2020-05-01	2019-05-22	2019-07-30	2019-08-13	69	14	83	2020-04-20	265	2019-06-25	34
Brit J Ophthalmol	2020-06-01	2020-03-16	2020-03-26	2020-04-07	10	12	22	2020-05-21	56	2020-03-25	9
Brit J Ophthalmol	2020-07-01	2019-07-04	2019-09-15	2019-09-26	73	11	84	2020-06-23	282	2019-08-27	54
Brit J Ophthalmol	2020-08-01	2019-03-05	2019-10-09	2019-11-01	218	23	241	2020-07-23	288	2019-10-07	216
Brit J Ophthalmol	2020-09-01	2019-09-09	2019-11-28	2019-12-17	80	19	99	2020-08-25	271	2019-11-02	54
Brit J Ophthalmol	2020-10-01	2019-08-01	2019-12-19	2020-02-05	140	48	188	2020-09-21	277	2019-11-16	107
Brit J Ophthalmol	2020-11-01	2019-10-02	2020-01-19	2020-02-07	109	19	128	2020-10-26	281	2019-12-16	75
Brit J Ophthalmol	2020-12-01	2019-12-05	2020-02-20	2020-03-09	77	18	95	2020-11-23	277	2020-02-05	62

## Sheet: BMC ophthalmology
name	issue_time	submited	Accepted	First published (online)	Time between S and A	Time between A and P	Time between S and P	print time	APP	revised	Time between S and R
BMC ophthalmology	2020-01-01	2019-01-07	2019-12-16	2020-01-02	343	17	360	2020-01-02	17
BMC ophthalmology	2020-02-01	2019-09-03	2020-01-17	2020-02-01	136	15	151	2020-02-01	15
BMC ophthalmology	2020-03-01	2019-10-30	2020-01-08	2020-03-02	70	54	124	2020-03-02	54
BMC ophthalmology	2020-04-01	2019-11-21	2020-03-11	2020-04-05	111	25	136	2020-04-05	25
BMC ophthalmology	2020-05-01	2019-06-02	2020-03-31	2020-05-01	303	31	334	2020-05-01	31
BMC ophthalmology	2020-06-01	2019-07-28	2020-05-22	2020-06-01	299	10	309	2020-06-01	10
BMC ophthalmology	2020-07-01	2019-12-20	2020-06-26	2020-07-02	189	6	195	2020-07-02	6
BMC ophthalmology	2020-08-01	2020-02-14	2020-07-28	2020-08-01	165	4	169	2020-08-01	4
BMC ophthalmology	2020-09-01	2020-01-16	2020-08-24	2020-09-01	221	8	229	2020-09-01	8
BMC ophthalmology	2020-10-01	2020-05-14	2020-09-14	2020-10-02	123	18	141	2020-10-02	18
BMC ophthalmology	2020-11-01	2020-08-23	2020-10-23	2020-11-03	61	11	72	2020-11-03	11
BMC ophthalmology	2020-12-01	2019-05-28	2020-11-23	2020-12-01	545	8	553	2020-12-01	8

## Sheet: Can J Ophthalmol
name	issue_time	submited	Accepted	First published (online)	Time between S and A	Time between A and P	Time between S and P	print time	APP	revised	Time between S and R
Can J Ophthalmol	2020-02-01	2018-09-20	2019-05-27	2019-08-05	249	70	319	2020-02-15	264	2019-04-15	207
Can J Ophthalmol	2020-04-01	2019-11-25	2019-12-11	2020-01-20	16	40	56	2020-04-15	126	2019-12-10	15
Can J Ophthalmol	2020-06-01	2019-09-29	2019-12-15	2020-04-04	77	111	188	2020-06-15	183	2019-12-05	67
Can J Ophthalmol	2020-08-01	2019-11-17	2019-12-31	2020-04-03	44	94	138	2020-08-15	228	2019-11-27	10
Can J Ophthalmol	2020-10-01	2019-12-03	2020-04-06	2020-05-18	125	42	167	2020-10-15	192	2020-04-05	124
Can J Ophthalmol	2020-12-01	2020-04-20	2020-06-03	2020-08-24	44	82	126	2020-12-15	195	2020-06-01	42
Can J Ophthalmol	2020-02-01	2019-02-11	2019-05-20	2019-07-10	98	51	149	2020-02-15	271	2019-05-19	97
Can J Ophthalmol	2020-04-01	2019-05-13	2019-07-21	2019-09-12	69	53	122	2020-04-15	269	2019-07-11	59
Can J Ophthalmol	2020-06-01	2019-01-08	2019-10-14	2019-12-23	279	70	349	2020-06-15	245	2019-10-01	266
Can J Ophthalmol	2020-08-01	2019-12-14	2020-01-27	2020-04-07	44	71	115	2020-08-15	201	2020-01-22	39
Can J Ophthalmol	2020-10-01	2019-05-27	2020-05-18	2020-06-23	357	36	393	2020-10-15	150	2020-04-14	323
Can J Ophthalmol	2020-12-01	2020-04-23	2020-06-09	2020-08-18	34	83	117	2020-12-15	202	2020-05-27	34

## Sheet: Clin Exp Ophthalmol
name	issue_time	submited	Accepted	First published (online)	Time between S and A	Time between A and P	Time between S and P	print time	APP	revised	Time between S and R
Clin Exp Ophthalmol	2020-01-01	2019-01-31	2019-09-21	2019-10-16	233	25	258	2020-02-01	133	2019-08-20	201
Clin Exp Ophthalmol	2020-03-01	2019-04-05	2019-10-20	2019-11-11	198	22	220	2020-03-15	147	2019-09-04	152
Clin Exp Ophthalmol	2020-04-01	2019-06-17	2019-12-14	2020-01-09	180	26	206	2020-04-15	123	2019-11-27	163
Clin Exp Ophthalmol	2020-05-01	2019-11-01	2020-01-26	2020-02-20	86	25	111	2020-06-01	127	2020-01-09	69
Clin Exp Ophthalmol	2020-07-01	2019-12-03	2020-04-04	2020-04-22	123	18	141	2020-07-15	102	2020-03-17	105
Clin Exp Ophthalmol	2020-08-01	2020-01-09	2020-04-24	2020-05-18	106	24	130	2020-08-15	113	2020-04-17	99
Clin Exp Ophthalmol	2020-09-01	2020-01-15	2020-06-14	2020-07-17	151	33	184	2020-10-01	109	2020-04-25	101
Clin Exp Ophthalmol	2020-12-01	2020-03-27	2020-07-25	2020-09-08	120	45	165	2020-12-15	143	2020-07-11	106
Clin Exp Ophthalmol	2020-01-01	2018-12-19	2019-08-31	2019-09-16	255	16	271	2020-02-01	154	2019-08-21	245
Clin Exp Ophthalmol	2020-05-01	2019-06-16	2019-12-15	2019-12-24	182	9	191	2020-06-01	160	2019-11-28	165
Clin Exp Ophthalmol	2020-12-01	2020-03-29	2020-07-04	2020-07-08	97	4	101	2020-10-01	85	2020-06-04	67
Clin Exp Ophthalmol	2020-12-01	2020-05-04	2020-07-10	2020-07-24	67	14	81	2020-12-15	144	2020-06-22	49

## Sheet: Clin Exp Optom
name	issue_time	submited	Accepted	First published (online)	Time between S and A	Time between A and P	Time between S and P	print time	APP	revised	Time between S and R
Clin Exp Optom	2020-01-01	2019-03-16	2019-05-21	2019-07-01	66	41	107	2020-01-15	239	2019-05-20	65
Clin Exp Optom	2020-03-01	2019-03-12	2019-05-11	2019-06-30	60	50	110	2020-03-15	309	2019-04-22	41
Clin Exp Optom	2020-05-01	2019-01-09	2019-05-23	2019-06-20	134	28	162	2020-05-15	358	2019-04-10	91
Clin Exp Optom	2020-07-01	2020-04-20	2020-05-11	2020-06-09	21	29	50	2020-07-15	65	2020-05-07	17
Clin Exp Optom	2020-09-01	2019-04-30	2019-10-09	2019-11-25	162	47	209	2020-09-15	342	2019-09-04	127
Clin Exp Optom	2020-11-01	2019-07-10	2019-10-01	2019-12-03	83	63	146	2020-11-15	411	2019-09-03	55
Clin Exp Optom	2020-03-01	2018-11-24	2019-04-23	2019-06-11	150	49	199	2020-03-15	327	2019-04-10	137
Clin Exp Optom	2020-03-01	2019-02-22	2019-09-10	2019-10-31	200	51	251	2020-03-15	187	2019-09-09	199
Clin Exp Optom	2020-05-01	2019-03-04	2019-04-24	2019-06-11	51	48	99	2020-05-15	387	2019-03-25	21
Clin Exp Optom	2020-07-01	2019-03-15	2019-11-02	2019-11-06	232	4	236	2020-07-15	256	2019-08-09	147
Clin Exp Optom	2020-09-01	2019-03-18	2019-08-20	2019-10-17	155	58	213	2020-09-15	392	2019-06-30	104
Clin Exp Optom	2020-11-01	2019-07-30	2019-10-13	2019-12-03	75	51	126	2020-11-15	399	2019-09-15	47

## Sheet: Contact Lens & Anterior Eye
name	issue_time	submited	Accepted	First published (online)	Time between S and A	Time between A and P	Time between S and P	print time	APP	revised	Time between S and R
Contact Lens & Anterior Eye	2020-02-01	2019-01-18	2019-06-26	2019-07-03	159	7	166	2020-02-15	234	2019-06-24	157
Contact Lens & Anterior Eye	2020-04-01	2019-02-25	2019-09-04	2019-09-25	191	21	212	2020-04-15	224	2019-09-03	190
Contact Lens & Anterior Eye	2020-06-01	2020-03-26	2020-03-29	2020-04-03	3	5	8	2020-06-15	78	2020-03-29	3
Contact Lens & Anterior Eye	2020-08-01	2019-05-22	2020-02-12	2020-02-22	266	10	276	2020-08-15	185	2019-12-04	196
Contact Lens & Anterior Eye	2020-10-01	2019-08-16	2019-12-09	2019-12-18	115	9	124	2020-10-15	311	2019-12-06	112
Contact Lens & Anterior Eye	2020-12-01	2019-07-02	2019-09-19	2019-09-25	79	6	85	2020-12-15	453	2019-09-05	65
Contact Lens & Anterior Eye		2019-08-08	2019-11-01	2019-11-21	85	20	105	2020-02-15	106
Contact Lens & Anterior Eye		2019-02-25	2019-12-06	2019-12-20	284	14	298	2020-04-15	131	2019-12-04	282
Contact Lens & Anterior Eye		2019-01-07	2020-03-05	2020-03-12	423	7	430	2020-06-15	102	2020-02-27	416
Contact Lens & Anterior Eye		2019-05-28	2019-10-27	2019-11-09	152	13	165	2020-08-15	293	2019-10-15	140
Contact Lens & Anterior Eye		2019-08-24	2019-10-31	2019-11-12	68	12	80	2020-10-15	350	2019-10-31	68
Contact Lens & Anterior Eye		2019-08-07	2020-05-10	2020-06-05	277	26	303	2020-12-15	219	2020-05-06	273

## Sheet: Cornea
name	issue_time	submited	Accepted	First published (online)	Time between S and A	Time between A and P	Time between S and P	print time	APP	revised	Time between S and R
Cornea	2020-01-01	2019-05-05	2019-07-07	2019-08-14	63	38	101	2020-01-15	192	2019-06-12	38
Cornea	2020-02-01	2018-12-26	2019-10-06	2019-11-05	284	30	314	2020-02-15	132	2019-09-07	255
Cornea	2020-03-01	2019-06-03	2019-08-21	2019-10-08	79	48	127	2020-03-15	207	2019-08-19	77
Cornea	2020-04-01	2019-04-22	2019-11-07	2020-01-04	199	58	257	2020-04-15	160	2019-10-25	186
Cornea	2020-05-01	2019-07-23	2019-09-03	2019-11-04	42	62	104	2020-05-15	255	2019-08-21	29
Cornea	2020-06-01	2019-05-31	2019-12-29	2020-02-29	212	62	274	2020-06-15	169	2019-12-19	202
Cornea	2020-07-01	2019-05-28	2020-01-21	2020-04-17	238	87	325	2020-07-15	176	2019-12-28	214
Cornea	2020-08-01	2019-09-28	2020-03-03	2020-06-07	157	96	253	2020-08-15	165	2020-01-12	106
Cornea	2020-09-01	2019-11-24	2020-03-16	2020-06-15	113	91	204	2020-09-15	183	2020-03-10	107
Cornea	2020-10-01	2019-09-23	2020-01-08	2020-06-25	107	169	276	2020-10-15	281	2020-01-05	104
Cornea	2020-11-01	2019-09-25	2020-04-18	2020-06-30	206	73	279	2020-11-15	211	2020-04-17	205
Cornea	2020-12-01	2019-09-08	2020-08-10	2020-09-18	337	39	376	2020-12-15	127	2020-08-03	330

[truncated: 49 more sheets: CURR EYE RES, Cutan Ocul Toxicol, Doc Ophthalmol, Eur J Ophthalmol, Exp Eye Res, Eye, Eye and vidsion, Eye Contact Lens, Graef Arch Clin Exp, Indian J Ophthalmol, Int J Ophthalmol, Invest Ophth Vis Sci, International Ophthalmol, J AAPOS, jama o, J Cataract Refr Surg, J Eye Movement Research, J Fr Ophthalmol, J Glaucoma, J Neuro-Ophthalmol …]
